# Supplementary material for: Acute Stress Regulates Sex-Related Molecular Responses in the Human Jejunal Mucosa: Implications for Irritable Bowel Syndrome
Source: Cells. 2023 Jan 27;12(3):423. doi: 10.3390/cells12030423 (PMC9913488; doi:10.3390/cells12030423)
Supplement: Supplementary file 1 [file cells-12-00423-s001.zip]

Archive with 1 entries (1 files):
- cells-2065336-supplementary.pdf
